# Supplementary material for: NMR-Based Structural Characterization of a Two-Disulfide-Bonded Analogue of the FXIIIa Inhibitor Tridegin: New Insights into Structure–Activity Relationships
Source: Int J Mol Sci. 2021 Jan 17;22(2):880. doi: 10.3390/ijms22020880 (PMC7830451; doi:10.3390/ijms22020880)
Supplement: Supplementary file 1 [file ijms-22-00880-s001.zip]

Archive with 3 entries (2 files):
- ijms-1068812 suppl for proof/
- ijms-1068812 suppl for proof/Imhof_IJMS_Special_Issue_Muszbek_FXIIIa_Supp_Info_Resubmission.docx
- ijms-1068812 suppl for proof/SI_Video.mp4
